# Supplementary material for: Polyindole-Functionalized RGO-NiFe2O4-SiO2 Nanocomposite: A Dual-Functional Nanomaterial for Efficient Antimony Adsorption and Subsequent Application in Supercapacitor
Source: Polymers (Basel). 2024 Oct 31;16(21):3084. doi: 10.3390/polym16213084 (PMC11548570; doi:10.3390/polym16213084)
Supplement: Supplementary file 1 [file polymers-16-03084-s001.zip]

Archive with 1 entries (1 files):
- polymers-3254245-supplementary.pdf
